# Supplementary material for: Defining Internal Tissue Closure: High-Resolution Ultrasound Evaluation of Interi—A Novel Internal Tissue Closure System
Source: Aesthet Surg J Open Forum. 2022 Sep 20;4:ojac073. doi: 10.1093/asjof/ojac073 (PMC9724786; doi:10.1093/asjof/ojac073)
Supplement: ojac073_Supplementary_Data [file ojac073_Supplementary_Data.zip]

Archive with 2 entries (2 files):
- Evacuating Seroma Final.mp4
- Acessing Seroma Final.mp4
